# Supplementary material for: Synthesis of Polyfluorinated Thia- and Oxathiacalixarenes Based on Perfluoro-m-xylene
Source: Molecules. 2021 Jan 20;26(3):526. doi: 10.3390/molecules26030526 (PMC7864041; doi:10.3390/molecules26030526)
Supplement: Supplementary file 1 [file molecules-26-00526-s001.zip]

Archive with 13 entries (13 files):
- Figure S1_F.pdf
- Figure S10_C.pdf
- Figure S11_H.pdf
- Figure S12_F.pdf
- Figure S13_C.pdf
- Figure S2_H.pdf
- Figure S3_F.pdf
- Figure S4_C.pdf
- Figure S5_H.pdf
- Figure S6_F.pdf
- Figure S7_C.pdf
- Figure S8_H.pdf
- Figure S9_H.pdf
